# Supplementary material for: Association of Serum 25(OH)D with Metabolic Syndrome in Chinese Women of Childbearing Age
Source: Nutrients. 2022 May 30;14(11):2301. doi: 10.3390/nu14112301 (PMC9182986; doi:10.3390/nu14112301)
Supplement: Supplementary file 1 [file nutrients-14-02301-s001.zip]

Archive with 1 entries (1 files):
- nutrients-1720289-supplementary.pdf
